# Supplementary material for: Antioxidant Activities of Co-Encapsulated Natal Plum (Carissa macrocarpa) Juice Inoculated with Ltp. plantarum 75 in Different Biopolymeric Matrices after In Vitro Digestion
Source: Foods. 2022 Jul 16;11(14):2116. doi: 10.3390/foods11142116 (PMC9319165; doi:10.3390/foods11142116)
Supplement: Supplementary file 1 [file foods-11-02116-s001.zip]

Archive with 1 entries (1 files):
- foods-1795282-supplementary.pdf
